# Supplementary material for: Complete Sequence Analysis of Grapevine Leafroll-Associated Virus 4 and Interactions Between the Encoded Proteins
Source: Viruses. 2025 Jul 5;17(7):952. doi: 10.3390/v17070952 (PMC12299434; doi:10.3390/v17070952)
Supplement: Supplementary file 1 [file viruses-17-00952-s001.zip]

Archive with 3 entries (3 files):
- Supplementary figures 1 and 3.pdf
- Supplementary tables 1-4.pdf
- Supplementary tables 5 and 6.xlsx
