# Supplementary material for: Complete Sequence Analysis of Grapevine Leafroll-Associated Virus 4 and Interactions Between the Encoded Proteins
Source: Viruses. 2025 Jul 5;17(7):952. doi: 10.3390/v17070952 (PMC12299434; doi:10.3390/v17070952)
Supplement: Supplementary file 1 [file viruses-17-00952-s001.zip › Supplementary tables 5 and 6.xlsx]

## Sheet: TableS5
Table S5 Percentage of nucleotide (nt) or amino acid (aa) identity between the genomes/genome products of isolate BSN and other GLRaV-4 isolates
	Isolates	Genome	5' UTR	ORF1a	ORF1b	p5	HSP70	P60	CP	p23	3' UTR
GLRaV-4 Group 1	FaS	86.74	83.71	83.32/83.87	89.64/94.17	87.94/89.13	88.33/93.43	89.94/94.62	89.5/93.38	91.35/87.92	94.49
	g13-C1210LC746715Japan	85.71	73.73	81.03/83.43	88.55/95.15	85.82/84.78	89.08/93.43	－	69.84/77.94	92.79/91.3	94.74
	WAMR-4MF669483USA	86.72	81.06	82.12/84.09	89.64/94.17	86.52/86.96	88.58/93.62	90.06/94.62	89.5/93.38	90.71/86.47	59.11
	LH3KY821095Pakistan	86.82	－	83.41/84.13	89.83/94.17	87.23/86.96	88.83/93.62	89.75/94.25	89.62/93.38	90.87/86.47	95.31
	NC_016416USA	82.26	81.98	75.63/73.33	89.39/89	87.94/89.13	88.76/93.62	89.26/93.32	89.74/93.75	91.03/86.96	93.7
	LR106FJ467503USA	82.26	72.51	74.63/77.35	88.42/90.11	84.98/87.12		－	89.74/93.75	－	94.53
GLRaV-4 Group 2	C2021PQ736707Russia	56.56	42.62	50.53/44.37	67.62/76.5	65.96/69.57	64.79/70.36	59.29/64.01	66.91/77.39	61.38/55.56	86.92
	C1980PQ736705Russian	56.64	42.62	49.5/44.91	67.36/76.89	68.09/71.74	64.61/69.98	60.02/63.82	68.13/74.26	59.78/54.11	85.71
	g14-C574LC746716Japan	56.83	41.53	50.07/44.83	67.68/76.89	64.54/69.57	65.48/69.98	61.3/63.64	68.74/73.9	60.9/55.07	81.75
	Ru1 AB720874	－	－	－	－	－	64.58/70.96	60.63/64.01	68.74/75	59.78/53.62	87.4
	SSgOQ079109India	56.3	38.8	50.76/44.66	66.98/75.92	64.54/69.57	64.17/70.73	59.52/63.82	69.6/76.1	58.33/54.59	－
	Ru2 AB720875	－	－	－	－	－	64.58/70.96	59.67/63.64	69.23/75.74	61.22/53.14	88.19
	Ob KP313764Switzerland	57.83	－	46.64/41.61	67.3/76.89	66.67/71.74	64.67/71.48	61.49/63.82	68.38/75	62.02/54.59	54.63
GLRaV-4 strain 5	LH3-1KY940818Pakistan	68.39	59.64	62.69/62.76	78.83/89.13	75.89/84.78	73.16/81.8	－	72.53/81.39	81.73/75.85	85.93
	3138-0JX559639Canada	68.4	52.78	62.63/62.84	79.02/88.93	76.6/86.96	73.28/81.99	－	72.53/81.75	－	89.92
	Y217NC016081USA	68.83	59.64	59.77/60.37	78.7/88.93	78.01/86.96	73.1/81.80	72.59/80.52	72.89/82.12	－	92.74
	A1574gON645921Russia	68.22	56.9	62.66/44.07	78.64/89.32	76.6/86.96	73.66/81.99	－	72.65/81.75	－	94.34
	WASB-5MF669481USA	68.65	61.43	62.86/63.18	79.34/89.13	76.6/80.43	73.22/81.99	73.09/81.63	73.02/81.39	81.73/74.88	89.84
	TRAJ1-BRKX828702Brazil	68.5	61.43	62.75/62.93	78.64/89.9	80.14/86.96	73.22/81.99	－	73.38/82.85	－	89.92
GLRaV-4 strain 6	EstellatNC_016417USA	67.71	72.51	62.11/62.00	76.5/89	78.01/86.96	72.03/78.61	71.54/78.11	72.93/80.59	78.37/73.91	91.34
	EstellatFJ467504USA	67.71	53.57	68.24/65.52	74,22/89.32	75.63/73.43		－	72.93/80.59	－	92.25
	RSA-05-06_BarberaMW046701SouthAfrica	67.51	56.5	62.8/61.00	77.03/87.57	－	73.22/81.24	－	72.32/80.59	78.69/74.4	57.84
	WIL24_N5OP752662Australia	67.69	57.4	62.67/61.54	76.77/87.77	80.14/86.96	73.53/81.8	71.3/78.11	73.05/80.59	77.88/74.4	94.57
	RSA-23-15_Muscat_St_LaurentMW046702SouthAfrica	67.83	83.11	63.12/61.67	76.83/88.54	－	73.53/81.99	－	74.02/80.95	77.88/74.4	93.75
GLRaV-4 strain 9	AY297819USA	64.64	－	53.1/55.09	58.72/87.88	78.01/82.61	72.41/82.18	－	72.2/82.22	－	－
	Man086KJ810572	67.78	58.74	60.98/61.8	77.54/88.16	79.43/82.61	73.03/81.8	－	72.85/82.12	－	87.4
	RSA-14-14MW046698SouthAfrica	67.72	52.38	62.61/62.33	77.67/88.35	－	72.91/81.99	－	72.82/81.85	－	88.98
	Cabw2_N6OP752673Australia	67.6	60.54	61.79/61.82	77.73/88.74	78.72/82.61	72.78/82.18	73.4/81.45	72.69/82.22	81.09/75.36	90.32
GLRaV-4 strain Car	g13-C294LC746714Japan	56.75	45.94	48.96/45.17	67.63/76.31	75.89/73.91	62.62/68.67	60.21/66.42	88.77/92.65	62.34/56.04	56.44
	CarnelianFJ907331USA	55.93	44.83	49.73/43.74	68.28/88	68.09/71.74	61.43/67.17	60.37/65.31	68.01/78.31	60.26/54.11	84.73
GLRaV-4 strain Pr	RSA-15-14HebronMW046699SouthAfrica	63.28	52.38	56.55/55.1	73.59/83.88	－	69.54/79.17	66.73/73.28	70.07/77.09	67.79/62.32	88.19
	SW27-1KY940817Pakistan	62.83	59.64	56.21/54.59	74.77/84.08	74.47/73.91	69.23/78.61	66.6/72.36	69.34/76.36	67.77/61	57.36
	NC_011702Greece	63.04	57.85	56.2/54.46	73.32/83.24	69.5/73.91	69.41/78.8	66.85/72.36	69.1/77.09	68.91/63.29	89.76
	AM182328Greece	63.04	51.59	56.2/54.46	73.32/83.24	69.5/73.91	69.41/78.8	66.85/72.36	69.1/77.09	68.91/63.29	89.76

## Sheet: TableS6
Table S6 Percentage of nucleotide (nt) or amino acid (aa) identity between the genomes/genome products of FaS and other GLRaV-4 isolates
	Isolates	Genome	5' UTR	ORF1a	ORF1b	p5	HSP70	P60	CP	p23	3' UTR
GLRaV-4 Group 1	BSN	86.74	83.71	83.32/83.87	89.64/94.17	87.94/89.13	88.33/89.5	89.94/94.62	89.5/93.38	91.35/87.92	94.49
	g13-C1210LC746715Japan	88.69	85.5	83.91/86.39	91.51/97.09	87.94/93.48	91.89/68.5	61.07/61.07	91.21/93.38	93.59/89.86	100
	WAMR-4MF669483USA	99.18	96.74	95.67/98.72	99.61/100	98.58/97.83	98.94/99.51	99.63/100	99.51/98.9	99.36/98.55	61.58
	LH3KY821095Pakistan	99.21	－	99.08/98.93	99.68/100	99.29/97.83	99.19/99.44	99.51/99.63	99.15/98.53	99.2/98.55	99.55
	NC_016416USA	92.4	97.22	85.13/82.01	99.1/98.20	100/100	99.31/99.27	98.95/98.7	99.27/98.53	99.68/99.03	97.64
	LR106FJ467503USA	92.4	97.22	82.17/82.13	97.91/98.83	99.47/99.87	－	97.33/97.89	99.27/98.53	－	98.44
GLRaV-4 Group 2	C2021PQ736707Russia	56.95	42.62	51.14/44.5	67.11/75.53	68.79/76.09	64.67/68.99	60.27/64.19	68.99/77.01	61.86/55.56	84.69
	C1980PQ736705Russian	56.99	42.62	50/45.12	67.05/75.73	70.92/78.26	64.61/68.74	60.88/64.01	68.74/73.9	59.94/53.62	83.08
	g14-C574LC746716Japan	57.18	40.44	51.12/44.66	67.11/75.92	67.38/73.91	64.48/91.21	61.06/63.64	69.96/73.16	61.06/55.07	78.1
	Ru1 AB720874	－	－	－	－	－	65.09/67.52	60.63/64.19	67.52/73.16	60.1/53.14	83.46
	SSgOQ079109India	56.81	38.25	51.56/44.58	67.62/75.73	70.21/76.09	64.04/69.23	59.39/64.01	69.23/75.37	59.13/54.11	－
	Ru2 AB720875	－	－	－	－	－	65.09/69.6	59.98/63.64	69.6/74.63	61.22/53.14	84.25
	KP313764Nyon	58.04	－	47.48/41.92	67.36/76.89	66.67/76.09	64.29/69.96	61.18/63.82	69.35/73.9	62.02/54.11	52.2
GLRaV-4 strain 5	LH3-1KY940818Pakistan	68.39	61.29	63.45/63.85	78.57/89.51	75.89/91.3	73.78/69.35	74.3/80.12	70.94/81.39	79.17/71.5	82.96
	3138-0JX559639Canada	68.82	63,13	63.38/63.89	78.57/89.32	76.6/93.48	73.6/71.06	－	71.06/81.75	－	86.82
	Y217NC016081USA	69.03	61.29	60.48/61.38	78.44/89.32	78.01/93.48	73.35/71.18	72.28/80.33	71.18/81.75	－	89.52
	A1574gON645921Russia	68.76	59.18	63.28/24.49	78.64/89.9	78.72/86.96	73.66/72.16	－	72.16/80.66	－	90.57
	WASB-5MF669481USA	69.21	62.96	63.65/63.85	79.28/89.71	80.14/86.96	73.53/72.41	72.9/81.82	72.41/81.02	79.81/71.98	86.72
	TRAJ1-BRKX828702Brazil	68.87	61.37	63.36/63.81	78.44/90.49	81.56/93.48	73.28/72.77	－	72.77/82.12	－	86.82
GLRaV-4 strain 6	EstellatNC_016417USA	68.31	64.98	62.96/62.83	77.21/90.37	78.01/91.3	71.85/71.71	71.3/78.29	71.71/79.49	76.92/71.98	91.34
	EstellatFJ467504USA	68.31	64.98	63.58/61.76	74.13/89.72	74.75/90.56	－	74,63/75.90	71.71/79.49	－	92.25
	RSA-05-06_BarberaMW046701SouthAfrica	67.73	57.53	63.22/61.7	77.03/89.13	－	73.1/71.34	－	71.34/80.22	76.28/71.01	57.35
	WIL24_N5OP752662Australia	67.64	58.9	62.73/61.54	76.71/88.54	77.3/89.13	73.22/71.22	71.73/79.04	71.22/80.22	75.96/71.01	93.8
	RSA-23-15_Muscat_St_LaurentMW046702SouthAfrica	67.88	85.32	63.44/62.04	76.83/89.32	－	72.91/72.2	－	72.2/80.59	76.28/70.53	92.97
GLRaV-4 strain 9	Man086KJ810572Spain	68.53	63.93	60.98/61.8	79.54/91.07	78.01/91.3	72.91/99.15	－	71.88/81.75	－	87.4
	AY297819USA	65.07	－	53.66/55.92	59.75/89.39	78.01/91.3	72.6/71.46	－	71.46/82.22	－	－
	RSA-14-14MW046698SouthAfrica	68.41	63.13	63.04/63.29	79.28/91.07	－	73.1/71.83	－	71.83/82.59	73.28/79.01	90.55
	Cabw2_N6OP752673Australia	68.27	58.9	62.62/62.62	79.15/91.07	77.3/91.3	73.22/71.83	73.46/81.08	71.83/82.96	79.65/71.01	91.13
GLRaV-4 strain Car	g13-C294LC746714Japan	57.09	49.1	49.56/46.42	67.44/75.73	73.05/80.43	62.74/68.5	61.07/66.79	68.5/77.94	62.82/56.04	53.96
	CarnelianFJ907331USA	56.36	50.3	50.54/44.75	68.28/	73.76/76.09	61.31/68.13	60.43/65.31	68.13/77.21	60.58/53.62	81.68
GLRaV-4 strain Pr	RSA-15-14HebronMW046699SouthAfrica	63.53	59.82	57.25/55.69	74.29/85.24	－	68.73/70.19	67.22/72.91	70.19/76.73	68.43/61.35	85.04
	SW27-1KY940817Pakistan	62.93		56.62/54.55	74.39/85.24	72.34/80.43	69.04/68.49	66.48/71.61	68.49/76	67.94/60.5	55.33
	NC_011702Greece	63.2	57.14	56.82/54.33	72.93/84.41	71.63/80.43	69.29/69.22	66.42/71.43	69.22/76.36	68.75/62.32	86.61
	AM182328Greece	63.2	58.72	56.82/54.33	72.93/84.41	71.63/80.43	69.29/69.22	66.42/71.43	69.22/76.36	68.75/62.32	86.61
